# Supplementary material for: An intelligent optimization method for highway route selection based on comprehensive weight and TOPSIS
Source: PLoS One. 2022 Feb 25;17(2):e0262588. doi: 10.1371/journal.pone.0262588 (PMC8880847; doi:10.1371/journal.pone.0262588)
Supplement: S1 Table — (XLSX) [file pone.0262588.s002.xlsx]

## Sheet: Evaluation indexes for the prog
Built a full-life-cycle index system. Used the AHP to analyze factors influencing the scheme and built a full-life-cycle index system for highways that considers technology, the ecological environment, the social environment, and engineering economy.		Evaluation indexes for the prog. Three route schemes are S1 S2 and S3。The index system data (the qualitative indexes and the quantitative indexes) of a multi-index highway route scheme.			Weight vectors. Twenty-three evaluators, comprising 7 experts and 16 stakeholders. The preference coefficient ρ was 0.6.				Comprehensive weight vector of the judgement matrix Normalized the judgment matrix and used the calculated comprehensive weight vector to build a weighted decision matrix.
Target layer	Evaluation layer	S1	S2	S3	B	η	μ	ω	S1	S2	S3
Technical indexes	Route length	11.21	10.64	10.8	B1- 0.2604	0.0537	0.0407	0.0485	0.94	1	0.98
	Minimum curve of horizontal curve	600/2	700/2	700/1		0.0244	0.026	0.0251	0.92	0.94	1
	Operating speed	98.4	102.4	103.7		0.0197	0.0228	0.0209	0.94	0.98	1
	Average longitudinal slope	2.7/3.4	3.6/1.5	3.01/1.15		0.0337	0.0326	0.0332	1	0.75	0.89
	Length of bridge	2013/7	1767/8	1541/7		0.0332	0.0407	0.0362	0.76	0.87	1
	Length of tunnel	0	4059.5/3	3532-02-01		0.0429	0.0472	0.0446	1	0.35	0.41
	Coordination of average longitudinal slope	Good	Excellent	Good		0.0227	0.0212	0.0221	0.91	1	0.92
	Highway capacity	Good	Excellent	Excellent		0.0301	0.0293	0.0298	0.96	1	0.99
Ecological environment indexes	Engineering geology	Qualified	Average	Average	B2-0.2084	0.0951	0.0875	0.0921	0.46	0.92	1
	Influences on sensitive environmental areas	Qualified	Good	Good		0.0217	0.0208	0.0214	0.64	1	0.95
	Capacity to resist natural disasters during operation	Qualified	Good	Good		0.0326	0.0292	0.0312	1	0.44	0.35
	Influences on mineral resources	Good	Average	Poor		0.0218	0.0329	0.0263	0.46	0.92	1
	Safety risks during construction	Good	Poor	Fair		0.0372	0.0379	0.0375	1	0.12	0.26
Social environment indexes	Land acquisition	833.4	742.8	753.5	B3-0.1676	0.0475	0.0629	0.0536	0.89	1	0.98
	Buildings to be demolished	2470	1110	1470		0.0623	0.0796	0.0692	0.44	1	0.75
	Coordination with transport network in region	Good	Average	Average		0.0241	0.0084	0.0178	1	0.76	0.64
	Coordination with planning for surrounding towns	Good	Average	Average		0.0337	0.0168	0.0269	1	0.64	0.71
Economic indexes	Construction cost	132073	141440	147796	B4-0.3636	0.1717	0.1818	0.1757	1	0.84	0.81
	Operation, management, and maintenance costs	172	247	235		0.0553	0.0346	0.047	1	0.69	0.73
	Operation costs of vehicles	2454	2330	2365		0.0427	0.0327	0.0387	0.94	1	0.98
	Construction period	24	38	34		0.0313	0.0217	0.0275	1	0.42	0.69
	Social and economic effect	Good	Excellent	Excellent		0.0626	0.0928	0.0747	0.86	1	0.94
